# Supplementary material for: In Vivo PET Imaging of Monocytes Labeled with [89Zr]Zr-PLGA-NH2 Nanoparticles in Tumor and Staphylococcus aureus Infection Models
Source: Cancers (Basel). 2021 Oct 10;13(20):5069. doi: 10.3390/cancers13205069 (PMC8533969; doi:10.3390/cancers13205069)
Supplement: Supplementary file 1 [file cancers-13-05069-s001.zip]

Archive with 5 entries (5 files):
- cancers-1380533 Supplementary.pdf
- Video S1 Staphylococcus aureus 4 hours.avi
- Video S2 Staphylococcus aureus 24 hours.avi
- Video S3 MDA-MB-231 tumour 4 hours.avi
- Video S4 MDA-MB-231 tumour 24 hours.avi
